# Supplementary material for: Behavioral phenotyping of cancer pain in domesticated cats with naturally occurring squamous cell carcinoma of the tongue: initial validation studies provide evidence for regional and widespread algoplasticity
Source: PeerJ. 2021 Aug 16;9:e11984. doi: 10.7717/peerj.11984 (PMC8375511; doi:10.7717/peerj.11984)
Supplement: Supplemental Information 1 [file peerj-09-11984-s001.xlsx]

## Sheet: MCPS-FOSCC
Subject ID	Test 1	Test 2
H01	3	3
H02	0	0
H03	0	0
H04	0	0
H05	0	0
H06	7	0
H08	0	0
H09	0	0
H10	0	0
H11	0	0
H12	1	0
H13	0	0
OSCC1	6	2
OSCC2	8	8
OSCC3	5	7
OSCC4	4	6
OSCC5	14	12

## Sheet: eVF
Right Intermandibular Space				Left Intermandibular Space				Right maxilla				Right metacarpus
Subject ID	Test 1	Test 2		Subject ID	Test 1	Test 2		Subject ID	Test 1	Test 2		Subject ID	Test 1	Test 2
H01	127.62	200.66		H01	160.42	142.26		H01				H01	377.24	307.72
H02	362.24	221.66		H02	312.58	219.84		H02	332.24	278.2		H02	480.18	330.7
H03	230.9	263.54		H03	147.68	182.2		H03	190.94	313.7		H03	409.66	378.4
H04	274.04	146.82		H04	220.64	147.52		H04	247.48	202.5		H04	377.42	336.92
H05	287.68	236.5		H05	213.7	154.1		H05	331.86	303.26		H05	375.42	311.76
H06	204.64	197.32		H06	172.42	144.12		H06	170.1	171		H06	328.44	250
H08	184.64	283.14		H08	170.44	209.66		H08	215.32	188.56		H08	295.86	400.48
H09	269.32	259.04		H09	269.98	208.92		H09	212.26	134.22		H09	288.7	300.1
H10	258.2	296.16		H10	230.6	259.66		H10	301.24	267.14		H10	299.94	452.16
H11	216.98	297.44		H11	190.32	233.78		H11	168	108.44		H11	298.26	300.82
H12	401.24	354.2		H12	349.48	184.64		H12	443.94	269.74		H12	407.24	321.08
H13	379.94	303.68		H13	321.8	259.6		H13	348.9	231.58		H13	350.68	324.96
OSCC1	60.38	107.7		OSCC1	47.1	61.6		OSCC1	93.1	103.24		OSCC1	106.74	145.52
OSCC2	100.22	87.76		OSCC2	73.42	70.9		OSCC2	249.92	103.88		OSCC2	246.225	173.34
OSCC3	157.24	163.3		OSCC3	142.24	145.76		OSCC3	188.98	200.22		OSCC3	256.76	299.08
OSCC4	137.56	94.96		OSCC4	97.725	68.48		OSCC4	158.56	120.12		OSCC4	293.1	221.7
OSCC5	98.1	144.26		OSCC5	152.875	106.6		OSCC5	217.42	309.58		OSCC5	304.54	410.2

## Sheet: COBO
Subject ID	Test 1	Test 2
H01	1.5	1
H02	2.5	2.5
H03	3	2
H04	1.5	3.5
H05	3.5	2
H06	0.5	2.5
H08	1.5	1
H09	2	2
H10	2	1.5
H11	2.5	2
H12	2	3
H13	1.5	2
OSCC1	3	3.5
OSCC2	3	2.5
OSCC3	2.5	3
OSCC4	3.5	2.5
OSCC5	3.5	2.5
