# Supplementary material for: Behavioral phenotyping of cancer pain in domesticated cats with naturally occurring squamous cell carcinoma of the tongue: initial validation studies provide evidence for regional and widespread algoplasticity
Source: PeerJ. 2021 Aug 16;9:e11984. doi: 10.7717/peerj.11984 (PMC8375511; doi:10.7717/peerj.11984)
Supplement: Supplemental Information 2 [file peerj-09-11984-s002.xlsx]

## Sheet: Frequency PreFORQ
	Control																		FoSCC
Study ID#	H01	H02	H03	H04	H05	H06	H07	H08	H09	H10	H11	H12	H13	H14	H15	H16	H17	H18	OSCC1	OSCC2	OSCC3	OSCC4	OSCC5	OSCC6
QF-01	0	0	2	0	0	0		0	0	0	0	0	0		0	0	0	0	1	3	2	0	2	2
QF-02	0	0	0	0	0	0		0	0	0	0	0	0		0	0	0	0	0	1	0	0	1	0
QF-03	0	2	0	1	0	0		0	0	0	0	0	0		0	0	0	0	0	1	0	0	2	0
QF-04	0	1	0	0	0	0		0	0	0	0	0	0		0	0	0	0	1	2	2	0	3
QF-05	0	0	0	0	0	0		0	0	0	0	0	0		0	0	0	0	0	0	0	0	2	0
QF-06	0	0	0	0	0	0		0	0	0	0	0	0		0	0	0	0	2	3	2	3	3	4
QF-07	0	0	1	0	0	0		0	0	0	0	0	0		0	0	0	0	0	1	2	0	1	0
QF-08	0	0	0	0	0	0		0	0	0	0	0	0		0	0	0	0	2	0	0	0		0
QF-09	0	0	0	0	0	0		0	0	0	0	0	0		0	0	0	0	0	0	0	3	0	0
QF-10	0	0	0	0	0	0		0	0	0	0	0	0		0	0	0	0	0	1	0	0	0	0
QF-11	0	0	0	0	0	0		0	0	0	0	0	0		0	0	0	0	0	0	0	0	0	0
QF-12	0	0	1	0	0	0		0	0	0	0	0	0		0	0	0	0	3	3	1	0	2	2
QF-13	0	0	1	0	0	0		0	0	0	0	0	0		0	0	0	0	2	2	2	0	3	0
QF-14	0	0	1	2	0	0		0	0	0	0	0	0		0	0	0	0	0	2	0	4	1	0
QF-15	0	0	0	0	0	0		0	0	0	0	0	0		0	0	0	0	1	0	0	0	1	0
QF-16	0	0	0	1	0	0		0	0	0	0	0	0		0	0	0	0	0	0	0	0	0	0
QF-17	0	0	1	1	0	0		0	0	0	0	0	0		0	0	0	0	2	0	0	0	0	0
QF-18	0	3	1	0	2	0		0	0	0	0	0	0		0	0	0	0	1	0	0	0	0	0
QF-19	0	0	0	0	0	0		0	0	0	0	0	0		0	0	0	0	1	2	3	4	4	4
QF-20	0	0	1	0	0	0		0	0	0	0	0	0		0	0	0	0	4	1	2	3	4	4
QF-21	0	0	0	0	0	0		0	0	0	0	0	0		0	0	0	0	4	1	2	3	3	3
QF-22	0	0	0	0	0	0		0	0	0	0	0	0		0	0	0	0	2	0	0	0	1	0
QF-23	0	2	0	0	0	0		0	0	0	0	0	0		0	0	0	0	2	2	0	3	4	3
QF-24	0	3	1	0	0	0		0	0	0	0	0	0		0	0	0	0	0	0	0	0	0	2
Total	0	11	10	5	2	0		0	0	0	0	0	0		0	0	0	0	28	25	18	23	37	24

## Sheet: Severity PreFORQ
	Control																		FoSCC
Study ID#	H01	H02	H03	H04	H05	H06	H07	H08	H09	H10	H11	H12	H13	H14	H15	H16	H17	H18	OSCC1	OSCC2	OSCC3	OSCC4	OSCC5	OSCC6
QS-01	0	0	1	0	0	0		0	0	0	0	0	0		0	0	0	0	1	2	1	0	2	1
QS-02	0	0	0	0	0	0		0	0	0	0	0	0		0	0	0	0	0		0	0	1	0
QS-03	0	2	0	1	0	0		0	0	0	0	0	0		0	0	0	0	0		0	0	1	0
QS-04	0	1	0	0	0	0		0	0	0	0	0	0		0	0	0	0	1		2	0	1
QS-05	0	0	0	0	0	0		0	0	0	0	0	0		0	0	0	0	0	0	0	0	1	0
QS-06	0	0	0	0	0	0		0	0	0	0	0	0		0	0	0	0	2	3	3	3	1	2
QS-07	0	0	1	0	0	0		0	0	0	0	0	0		0	0	0	0	0	2	2	0	1	0
QS-08	0	0	0	0	0	0		0	0	0	0	0	0		0	0	0	0	2	0	0	0		0
QS-09	0	0	0	0	0	0		0	0	0	0	0	0		0	0	0	0	0	0	0	3	0	0
QS-10	0	0	0	0	0	0		0	0	0	0	0	0		0	0	0	0	0	1	0	0	0	0
QS-11	0	0	0	0	0	0		0	0	0	0	0	0		0	0	0	0	0	0	0	0	0	0
QS-12	0	0	1	0	0	0		0	0	0	0	0	0		0	0	0	0	3	3	1	0	1	1
QS-13	0	0	1	0	0	0		0	0	0	0	0	0		0	0	0	0	2	2	2	0	1	0
QS-14	0	0	1	1	0	0		0	0	0	0	0	0		0	0	0	0	0	2	0	2	1	0
QS-15	0	0	0	0	0	0		0	0	0	0	0	0		0	0	0	0	1	0	0	0	2	0
QS-16	0	0	0	1	0	0		0	0	0	0	0	0		0	0	0	0	0	0	0	0	0	0
QS-17	0	0	1	1	0	0		0	0	0	0	0	0		0	0	0	0	2	0	0	0	0	0
QS-18	0	1	1	0	1	0		0	0	0	0	0	0		0	0	0	0	1	0	0	0	0	0
QS-19	0	0	0	0	0	0		0	0	0	0	0	0		0	0	0	0	2	2	3	4	3	3
QS-20	0	0	1	0	0	0		0	0	0	0	0	0		0	0	0	0	4	1	2	2	2	4
QS-21	0	0	0	0	0	0		0	0	0	0	0	0		0	0	0	0	3	1	2	3	2	3
QS-22	0	0	0	0	0	0		0	0	0	0	0	0		0	0	0	0	2	0	0	0	1	0
QS-23	0	1	0	0	0	0		0	0	0	0	0	0		0	0	0	0	2	2	0	4	3	2
QS-24	0	1	1	0	0	0		0	0	0	0	0	0		0	0	0	0	0	0	0	0	0	1
Total	0	6	9	4	1	0		0	0	0	0	0	0		0	0	0	0	28	21	18	21	24	17

## Sheet: VAS score
Study ID#	VAS (mm)
H01	99
H02	95
H03	76
H04	77
H05	93
H06	96
H07
H08	100
H09	97
H10	100
H11	100
H12	99
H13	100
H14
H15	94
H16	85
H17	95
H18	87
OSCC1	56
OSCC2	51
OSCC3	69
OSCC4	11
OSCC5	73
OSCC6	73
