# Supplementary material for: Behavioral phenotyping of cancer pain in domesticated cats with naturally occurring squamous cell carcinoma of the tongue: initial validation studies provide evidence for regional and widespread algoplasticity
Source: PeerJ. 2021 Aug 16;9:e11984. doi: 10.7717/peerj.11984 (PMC8375511; doi:10.7717/peerj.11984)
Supplement: Supplemental Information 3 [file peerj-09-11984-s003.xlsx]

## Sheet: MCPS-FOSCC
	Control																		FOSCC
Study ID#	H01	H02	H03	H04	H05	H06	H07	H08	H09	H10	H11	H12	H13	H14	H15	H16	H17	H18	OSCC1	OSCC2	OSCC3	OSCC4	OSCC5	OSCC6
Behavior	0	0	0	0	0	0		0	0	0	0	0	0		0	0	0	0	2	2	2	1	3	2
Mouth Palpation	3	0	0	0	0	1		0	0	0	0	0	0		0	0	0	0	0	1	1	1	1	1
Head Palpation	0	0	0	0	0	0		0	0	0	0	0	0		0	0	0	0	1	0	0	0	0	0
Vocalization	0	0	0	0	0	2		0	0	0	0	1	0		0	0	0	0	0	0	0	0	1	0
Posture	0	0	0	0	0	1		0	0	0	0	0	0		0	0	0	0	0	0	0	0	1	1
Comfort	0	0	0	0	0	0		0	0	0	0	0	0		0	0	0	0	1	0	1	0	2	1
Activity	0	0	0	0	0	2		0	0	0	0	0	0		0	0	0	0	0	3	0	0	2	2
Attitude	0	0	0	0	0	1		0	0	0	0	0	0		0	0	0	0	0	1	1	0	2	1
Appetite	0	0	0	0	0	0		0	0	0	0	0	0		0	0	0	0	2	1	0	2	2	2
Total	3	0	0	0	0	7	0	0	0	0	0	1	0	0	0	0	0	0	6	8	5	4	14	10
