# Supplementary material for: Behavioral phenotyping of cancer pain in domesticated cats with naturally occurring squamous cell carcinoma of the tongue: initial validation studies provide evidence for regional and widespread algoplasticity
Source: PeerJ. 2021 Aug 16;9:e11984. doi: 10.7717/peerj.11984 (PMC8375511; doi:10.7717/peerj.11984)
Supplement: Supplemental Information 4 [file peerj-09-11984-s004.xlsx]

## Sheet: electronic von Frey
Study ID#	Right intermandibular space (g)	Left intermandibular space (g)	Right maxilla (g)	Right metacarpus(g)
H01	127.62	160.42	59.8	377.24
H02	362.24	312.58	332.24	480.18
H03	230.9	147.68	190.94	409.66
H04	274.04	220.64	247.48	377.42
H05	287.68	213.7	331.86	375.42
H06	204.64	172.42	170.1	328.44
H07
H08	184.64	170.44	215.32	295.86
H09	269.32	269.98	212.26	288.7
H10	258.2	230.6	301.24	299.94
H11	216.98	190.32	168	298.26
H12	401.24	349.48	443.94	407.24
H13	379.94	321.8	348.9	350.68
H14
H15	289.04	296.84	282.5	383.16
H16	258.2	275.64	337.14	449.82
H17	319.88	295.72	353.88	485.4
H18	294.96	377.86	341.54	451.42
OSCC1	60.38	47.1	93.1	106.74
OSCC2	100.22	73.42	249.92	246.225
OSCC3	157.24	142.24	188.98	256.76
OSCC4	137.56	97.725	158.56	293.1
OSCC5	98.1	152.875	217.42	304.54
OSCC6	130.58	75.2	109.9	154.58

## Sheet: COBO aesthesiometer
Study ID#	CTT (cm)
H01	1.5
H02	2.5
H03	3
H04	1.5
H05	3.5
H06	0.5
H07
H08	1.5
H09	2
H10	2
H11	2.5
H12	2
H13	1.5
H14
H15	2
H16	2
H17	2
H18	2
OSCC1	3
OSCC2	3
OSCC3	2.5
OSCC4	3.5
OSCC5	3.5
OSCC6	3.5

## Sheet: Intermandibular space EVF-OSCC
Study ID#	Ipsilateral intermandibular space	Countralateral intermandibular space
OSCC1	84.04	54.35
OSCC2	93.99	72.16
OSCC3	160.27	144
OSCC4	83.1025	116.26
OSCC5	121.18	129.738
OSCC6	130.58	75.2
