# Supplementary material for: Behavioral phenotyping of cancer pain in domesticated cats with naturally occurring squamous cell carcinoma of the tongue: initial validation studies provide evidence for regional and widespread algoplasticity
Source: PeerJ. 2021 Aug 16;9:e11984. doi: 10.7717/peerj.11984 (PMC8375511; doi:10.7717/peerj.11984)
Supplement: Supplemental Information 5 [file peerj-09-11984-s005.xlsx]

## Sheet: Sheet1
	MCPS-FOSCC
	Basline	BUP	Post-BUP day 1
OSCC1	6	0	2
OSCC2	8	4	8
OSCC3	5	6	7
OSCC4	4	3	6
OSCC5	14	9	12
OSCC6	10	8	10
	EVF- Right intermandibular space
	Basline	BUP	Post-BUP day 1
OSCC1	60.38	109.66	107.7
OSCC2	100.22	147.56	87.76
OSCC3	157.24	143.92	163.3
OSCC4	137.56	233.9	94.96
OSCC5	98.1	200.56	144.26
OSCC6	130.58	182.3
	EVF- Left intermandibular space
	Basline	BUP	Post-BUP day 1
OSCC1	47.1	126.36	61.6
OSCC2	73.42	94.4	70.9
OSCC3	142.24	158.32	145.76
OSCC4	97.725	261.32	68.48
OSCC5	152.875	124	106.6
OSCC6	75.2	157.16
	EVF-Right maxilla
	Basline	BUP	Post-BUP day 1
OSCC1	93.1	97.26	103.24
OSCC2	249.92	292.32	103.88
OSCC3	188.98	215.46	200.22
OSCC4	158.56	241.36	120.12
OSCC5	217.42	446.04	309.58
OSCC6	109.9	147.4
	EVF- Right metatarsus
	Basline	BUP	Post-BUP day 1
OSCC1	106.74	351.92	145.52
OSCC2	246.225	64.65	173.34
OSCC3	256.76	222.46	299.08
OSCC4	293.1	248.18	221.7
OSCC5	304.54	445.9	410.2
OSCC6	154.58	425.76
	COBO aesthesiometer
	Basline	BUP	Post-BUP day 1
OSCC1	3	0.5	3.5
OSCC2	3	2	2.5
OSCC3	2.5	2.5	3
OSCC4	3.5	2.5	2.5
OSCC5	3.5	2	2.5
OSCC6	3.5	2.5	4
