# Supplementary material for: Behavioral phenotyping of cancer pain in domesticated cats with naturally occurring squamous cell carcinoma of the tongue: initial validation studies provide evidence for regional and widespread algoplasticity
Source: PeerJ. 2021 Aug 16;9:e11984. doi: 10.7717/peerj.11984 (PMC8375511; doi:10.7717/peerj.11984)
Supplement: Supplemental Information 6 [file peerj-09-11984-s006.xlsx]

## Sheet: Sheet1
Study ID	Breed	Sex	Age (yr. o)	BW (kg)
H01	Doemstic short hair	MC	5	5
H02	Bengal	MC	3	3.58
H03	Bengal	MC	3	4.73
H04	Domestic long hair	MC	8	5.01
H05	Doemstic short hair	MC	5	5.05
H06	Doemstic short hair	FS	7	3.6
H07	Domestic long hair	MC	2	5.02
H08	Doemstic short hair	FS	15	4.1
H09	Doemstic short hair	FS	1.5	4.1
H10	Doemstic short hair	FS	5	3.3
H11	Doemstic short hair	FS	2	4.2
H12	Doemstic short hair	FS	4	5.04
H13	Doemstic short hair	FS	2	4.5
H14	Doemstic short hair	FS	2	4.3
H15	Doemstic short hair	FS	8	5.3
H16	Doemstic short hair	FS	8	4.43
H17	Doemstic short hair	FS	12	4.06
H18	Doemstic short hair	MC	13	5.18
OSCC1	Doemstic short hair	FS	10	4.59
OSCC2	Doemstic short hair	MC	14	3.05
OSCC3	Doemstic short hair	FS	10	3.35
OSCC4	Domestic long hair	MC	10	3.43
OSCC5	Doemstic short hair	FS	9	4.13
OSCC6	Doemstic short hair	FS	10	3.46
